# Supplementary material for: Sustainable In Silico-Supported Ultrasonic-Assisted Extraction of Oligomeric Stilbenoids from Grapevine Roots Using Natural Deep Eutectic Solvents (NADES) and Stability Study of Potential Ready-to-Use Extracts
Source: Foods. 2024 Jan 19;13(2):324. doi: 10.3390/foods13020324 (PMC10815275; doi:10.3390/foods13020324)
Supplement: Supplementary file 1 [file foods-13-00324-s001.zip]

Archive with 1 entries (1 files):
- foods-2823206-supplementary.pdf
